# Supplementary material for: Development of Peptide Biopharmaceuticals in Russia
Source: Pharmaceutics. 2022 Mar 27;14(4):716. doi: 10.3390/pharmaceutics14040716 (PMC9030433; doi:10.3390/pharmaceutics14040716)
Supplement: Supplementary file 1 [file pharmaceutics-14-00716-s001.zip]

Archive with 1 entries (1 files):
- pharmaceutics-1544045-supplementary.pdf
